# Supplementary material for: Genome-wide mutagenesis of Zea mays L. using RescueMu transposons
Source: Genome Biol. 2004 Sep 23;5(10):R82. doi: 10.1186/gb-2004-5-10-r82 (PMC545602; doi:10.1186/gb-2004-5-10-r82)
Supplement: Additional data file 1 — A table listing the internal primers used in sequencing RescueMu [file gb-2004-5-10-r82-s1.xls]

## Sheet: Sheet1
	Figure 3.
	Internal Primers Used in Sequencing RescueMu
	RescueMu Left Internal Primers			RescueMu Right Internal Primers
	L-Primer #	Base Position	5' - 3'	5' - 3'	Base Position	R-Primer #
	1	219-242	AGCACCGCCGTGCTGCCGTAGAGCG	CGCGTGACTGAGATGCGACGGAG	4513-4535	1
	2	28-48	GGAAGGGGATTCGACGAAATG	AGAAGCGGATTCGACGAAATA	4692-4712	2
	3	393-408	GGACCTCCTCCTCCCG	TCCGTCGCATCTCAGTC	4518-4534	3
	4	867-887	GCCACTCCTATATAGCCTCAC	CTACTCTGCTGGAAGAGCC	4161-4179	4
	5	1048-1065	CAACGTCATCTCGGCTTC	CGACGCTCAAGTCAGAGG	3593-3610	5
	6	1414-1435	CAACAGTTGCGCAGCCTGAATG	CGTGGCGCTTTCTCATAG	3453-3470	6
	7	1777-1794	ACGTGGCGAGAAAGGAAG	GTAACAGGATTAGCAGAGCG	3272-3291	7
				TCCATAGTTGCCTGACTCC	2818-2836	8
